# Supplementary material for: Interaction between NSCLC Cells, CD8+ T-Cells and Immune Checkpoint Inhibitors Potentiates Coagulation and Promotes Metabolic Remodeling—New Cues on CAT-VTE
Source: Cells. 2024 Feb 7;13(4):305. doi: 10.3390/cells13040305 (PMC10886748; doi:10.3390/cells13040305)
Supplement: Supplementary file 1 [file cells-13-00305-s001.zip]

Archive with 1 entries (1 files):
- cells-2832653-supplementary.pdf
